# Supplementary material for: A Genome-Wide Association Study of Senegalese Sorghum Seedlings Responding to Pathotype 5 of Sporisorium reilianum
Source: Plants (Basel). 2022 Nov 7;11(21):2999. doi: 10.3390/plants11212999 (PMC9654544; doi:10.3390/plants11212999)
Supplement: Supplementary file 1 [file plants-11-02999-s001.zip]

Archive with 2 entries (2 files):
- plants-1948040-supplementary.xlsx
- Supplementary Table S1.pdf
