# Supplementary material for: A Genome-Wide Association Study of Senegalese Sorghum Seedlings Responding to Pathotype 5 of Sporisorium reilianum
Source: Plants (Basel). 2022 Nov 7;11(21):2999. doi: 10.3390/plants11212999 (PMC9654544; doi:10.3390/plants11212999)
Supplement: Supplementary file 1 [file plants-11-02999-s001.zip › plants-1948040-supplementary.xlsx]

## Sheet: Sheet1
Senegalese Accessions															<Scores from all plants tested & origin of the cultivars>
Seedling inoculation
2021-05-01										Plant Tested*
			1	2	3	4	5	6	7	8	9	10	11	12	13	14	15	16	16	18	18	20	21	22	23	24	25	26	27	28	29	30	31
Item Number	Accession	Time	Time	Time	Time	Time	Time	Time	Time	Time	Time	Time	Time	Time	Time	Time	Time	Time	Time	Time	Time	Time	Time	Time	Time	Time	Time	Time	Time	Time	Time	Time	Time	Infection rate	Average time	Race
1	PI514279	5	6	6	6	6	6	5	6	6	6	6	6	6																				100	5.8	Durra
2	PI514280		4		6			4	4	4		4																						54.5	4.3	Durra
3	PI514282	5	5	3	3	4	3			5	5	5																						81.8	4.2	Guinea
4	PI514283	3		6	6	5	5	3	3	5	4	4	4	4	4	4	4	6																94.1	4.4	Durra
5	PI514284	4	4	4	4	4	5	5	4	4	4	4	4	4	5	5	5																	100	4.3	Guinea
6	PI514285	4	4	4	4	5	5	5	5		5																							81.8	4.6	Durra
7	PI514286	3	3	3	3	3	4	5	6			3																						81.8	3.7	Durra
8	PI514287	2	3	5	6	3	5	4	4	5	5	5	5	5	5																			100	4.4	Durra
9	PI514288		5	5	5	4	6	5		5	5	4																						81.8	4.9	Durra
10	PI514289	3	3	3	3	3	3	3	3	3	4	4	4	4	4	4	4	4	4	4	5													100	3.6	Guinea
11	PI514290	2	3	4	4	3	4	4	5		5																							81.8	3.8	Guinea
12	PI514291	3	3	3	4	4	4	4	4	4	4	4	4	4	4	3	3	3		6	6	6	6	6	4									71.9	4.2	Guinea
13	PI514292	3	3	6	5			3	3	5																								58.3	4	Durra
14	PI514293	4	4	4	4			5	6	6																								50	4.7	Guinea
15	PI514294	6	6	3	3	3	4	4	4	5	4	4	4	4	5	6	6	4	4	4	4		5	5										95.7	4.4	Guinea
16	PI514295	3	3	3	4	5	5	5	5	5	5	5	5	5	5																			100	4.5	Guinea
17	PI514296	5	5										6	6		5	5									6	6							28.6	5.5	Guinea
18	PI514297	4	4	4	5	5	5	5	6	6																								90	4.9	Guinea
19	PI514298	4	4	4	4	4	4	4	4				6	6	6	6	6	6	6	6	6	6	6	6	6	6	6	4	4	4				89.7	5.2	Guinea
20	PI514299	3	3	3	3	3	3	3	3	4	4	4	5	4	4	4	4	4	6	6	5	5												91.3	4	Guinea
21	PI514300	3	4	4	4	4	6	6	6																									80	4.6	Guinea
22	PI514301	4	4	4	4	4	4	4	4	5	5		5	5	6																			92.9	4.5	Guinea
23	PI514302	4	5	5	5	5	5			4	4	4	5	5	5	5																		86.7	4.7	Guinea
24	PI514303	4	4	5		6	4	5	6		4																							80	4.8	Guinea
25	PI514304	5	5	5	5	5	5	5	4	4	4			5					6	6	6	6	2	3										70.8	4.8	Guinea
26	PI514305	2	2	2	3	3	4	5	6						5				5															55.6	3.7	Guinea
27	PI514306	3	3	4	4	4	4	4	4	5	5	5	6																					100	4.3	Guinea
28	PI514307	3	4	4					4	4	4	5																						58.3	4	Guinea
29	PI514308	4	5	6	6	5	5	5	6	6	6	5																						100	5.4	Guinea
30	PI514309	3	3	4	4	4	4	4	4	4	4	5																						100	3.9	Guinea
31	PI514310	5	5	5	5		4	4			3	3	3	4	4																			78.6	4.1	Guinea
32	PI514311	2	3	3	3	3	3	3	3	3	3	3	3	4	4	4	4	4	4	4	4													100	3.4	Guinea
33	PI514312	4	4	4	4	4	4	4	5	2	2	2				3	3	3	3	4	4	4	5											82.6	3.6	Guinea
34	PI514313	4	4	4	4		6	5	4	3	3	3	3	3	3	3	4	4	5	5	5	5												90.9	4	Guinea
35	PI514314	3	3	4	5	5	5	5	5	5	5	5	5	5	5																			87.5	4.6	Guinea
36	PI514316	4	3	3	5	5	5	4	4	4	4	4	6	4	4	4	4	4	4	6														95	4.3	Guinea
37	PI514317	3	3	3	3	3	5	5	5	5	5																							90.9	4	Guinea
38	PI514318	4	4	4	4	4	5	6		4	4	5																						76.9	4.4	Guinea
39	PI514319	4	4	3	5	4	6	6				4	4			3	4	5																70.6	4.3	Guinea
40	PI514320	3	3	3	5			6	5	3	4			5	5																			71.4	4.2	Guinea
41	PI514321	5	5	5	6	6	6	6	6	6																								75	5.7	Guinea
42	PI514322	4						6			5																							27.3	5	Guinea
43	PI514323	5	3	4	4	4				5	5																							70	4.3	Durra
44	PI514324	4	4	4	4	4	4	4	4	4	4	4	4	5	5	5																		93.8	4.2	Durra
45	PI514325	3	3	3	3	3	3	3	3	3	4	4	5	5	5	5	5																	100	3.8	Guinea
46	PI514326	3	3	3	3	3	3	3	3	4	4	4	4	4	4	5	5	5	5	5	5	5	4											100	4	Guinea
47	PI514332	2	3	3	4	4	4	4	4	4	4	5	5				5	5	5	5														80	4.1	Guinea
48	PI514333	2	3	3	3	3	4	4	4	4	4	4	3	5	5	4																		100	3.7	Guinea
49	PI514334	3	3	3	4	5	5	5	5	5		3	3	4	5																			92.9	4.1	Guinea
50	PI514335				5	5																												18.2	5	Guinea
51	PI514336	4			5																													20	4.5	Guinea
52	PI514337	5	5	5	5	5	5	5	6	6																								52.9	5.2	Guinea
53	PI514338	4	4	4	5	5	5	5	5	5	5	5	5	5	5	5	5	5	5	6	6													90.9	5	Guinea
54	PI514339	4	4	4	4	4	4	4	4	5	5	5	5	5	5	5	5	5																89.5	4.5	Guinea
55	PI514340	4	4	4	4	5	5	5	5	5	5	5	5	5	5	6	6	6	6	6														95	5.1	Guinea
56	PI514341	3	4	4	4	4	4	4	4	4	4	4	4	4	4	4	5	5	5	5	5	6												95.5	4.3	Guinea
57	PI514342	3	3	3	3	4	4	4						6																				53.3	3.8	Guinea
58	PI514343	3	4	4	4	4	4	4	4	5					6																			62.5	4.2	Guinea
59	PI514344	3	3	4	4	4	4	4	4	5	5	5	5	5	5	5	5	5	5	5	5	5	5											91.7	4.5	Guinea
60	PI514345	3	3	3	4	4	4	4	4	4	4	5	5	5	5	5	5	5	5	5	5	5												100	4.4	Guinea
61	PI514346	5	5	5	5	5	5	5																										46.7	5	Guinea
62	PI514347	2	2	2	2	2	3	3	4	4	4	4	4	4	5	5	5																	88.9	3.4	Guinea
63	PI514348	3	4	5	5	5	5	5	5			6	6																					55.6	4.9	Guinea
64	PI514349	4	4	4	4	4	4	5	5	5	5	5	5	5																				61.9	4.5	Guinea
65	PI514350	2	3	3	3	4	4	5							5																			57.1	3.6	Guinea
66	PI514351	3	3	4	4	4	4	4	4	5	5	5	5	5	5	5	5																	76.2	4.4	Guinea
67	PI514352	3	3	3	3	4	4	4	4	4	5																							71.4	3.7	Guinea
68	PI514353	3	3	3	3	4	4	4	4	4	4	4	4	4	4	4	4	5	5	5											6	6	6	68.8	4.2	Guinea
69	PI514354	4	4	4	4	4													4	4														36.8	4	Guinea
70	PI514355	3	3	3	3	3	3	3	3	4	4	4	4	5																				72.2	3.5	Guinea
71	PI514356	4	4	4	4	4	4	5	5	5	5																							71.4	4.4	Guinea
72	PI514360	3	4	4	4	4	4	4	4	4	5																							45.5	4	Guinea
73	PI514361	3	3	3	3	3	3	3	3	4	4	4	4	4	4	4	4	4	5	5	5	5	5											88	3.9	Guinea
74	PI514362	3	3	3	3	4	4	4	4	4	4	4	4	4	4	5			6	6	6	6												76	4.3	Guinea
75	PI514363	3	3	4	4	4	4	4	4	4	6	6																						64.7	4.2	Guinea
76	PI514364	4	4	4	5	5	5	5	5	5	5	5																						52.4	4.7	Guinea
77	PI514366	2	2	2	2	2	3	3	3	3	3	3	3	3																				65	2.6	Guinea
78	PI514367																																	0		Durra
79	PI514368	2	3	3	4	4	4	5	5	5																								42.9	3.9	Durra
80	PI514371	3	3	3	4	4	4	5	5	5	6																							47.6	4.2	Guinea
81	PI514372	4	4	4	4	5	5																											33.3	4.3	Guinea
82	PI514373	2	2	2	2	3	3	3	3	3	3	3	3	3	3	3	3	3																85	2.8	Guinea
83	PI514374	3	3	4	4	4	4	4	4	5	5	5	5																					31.6	4.2	Guinea
84	PI514375	4	4	4	5	5	5	5	6			6	6																					83.3	5	Guinea
85	PI514376	4	4	5																														30	4.3	Guinea
86	PI514377	3	3	3	3	3	3	4	4	4	4	4	4	4	4	4	5	5	5	5	5	5	5	5										85.2	4.1	Guinea
87	PI514378	3	3	3	3	4	4	4	4	4		6																						83.3	3.8	Guinea
88	PI514379	4	4	4	5	5	5								5																			43.8	4.6	Guinea
89	PI514380	3	3	3	4	4	4	4	4	4	4	4	4	4	4	4	4	4	4	4	4	4	4											95.7	3.9	Guinea
90	PI514381	3	3	4	4	4	4	4	4	4	4	4	4	4	5				4	5														84.2	4	Guinea
91	PI514382	4	4													5																		20	4.3	Guinea
92	PI514383	4																																10	4	Guinea
93	PI514387						5			5																								18.2	5	Guinea
94	PI514388	3	3	4	4	4	4	4	5										3	3														52.6	3.7	Guinea
95	PI514390																																	0		Guinea
96	PI514391	3	6																															13.3	4.5	Guinea
97	PI514392	5	5	6			4	4																										41.7	4.8	Guinea
98	PI514393	5	5	5	5	5	6																											60	5.2	Guinea
99	PI514394	5	5	5	5	5	5	4	5	5	4																							100	4.8	Guinea
100	PI514395	5	5	5	5																													26.7	5	Guinea
101	PI514396	5					6																											20	5.5	Guinea
102	PI514397	6																																10	6	Guinea
103	PI514398																																	0		Guinea
104	PI514399	4	4	4	4																													21.1	4	Guinea
105	PI514400	4	4	5								6																						23.5	4.8	Guinea
106	PI514401	4	5	5	5	5	5									4																		46.7	4.7	Guinea
107	PI514403	2	3	6			6										5	6																28.6	4.7	Guinea
108	PI514404					5	6																											20	5.5	Durra
109	PI514405	3						6	6			4																						28.6	4.8	Durra
110	PI514409																																	0		Guinea
111	PI514411	4	4	4	4	4	5	5	5	5	5	5	6	6											6									58.3	4.9	Guinea
112	PI514412	4	5	4	5	5	4	5	4	5	5																							100	4.6	Guinea
113	PI514414	2	3	3	3	4	4	4	4	4	4	5	5	5	5	5	5	6																85	4.2	Guinea
114	PI514417																																	0		Guinea
115	PI514418	4	5																															14.3	4.5	Guinea
116	PI514419	4	4	4	4			3	3	3	3																							72.7	3.5	Guinea
117	PI514420	4	4	4	4	4						6	6																					53.8	4.6	Guinea
118	PI514423	4	4																															13.3	4	Guinea
119	PI514424	6	6	6		6	6			5					6																			50	5.9	Guinea
120	PI514425	4	4	5																														27.3	4.3	Guinea
121	PI514426	3	4	4	4	4						6	6																					58.3	4.4	Guinea
122	PI514427	2																																10	2	Guinea
123	PI514428	2	2	4						3																								23.5	2.8	Guinea
124	PI514429	2	2	2	3	3	3	3	3																									44.4	2.6	Guinea
125	PI514430																																	0		Guinea
126	PI514431	3	3	3	3	3	4	4																										70	3.3	Guinea
127	PI514432	4	4	4	5	5																												31.3	4.4	Guinea
128	PI514433	5	6	6			2	2																										50	4.2	Guinea
129	PI514434	3	6			5																												27.3	4.7	Guinea
130	PI514435																																	0		Guinea
131	PI514436	5	5	5	5	5	5	5	5												6	6	5	5										52.2	5.2	Guinea
132	PI514437	3	3	3	3	4	4	4	4	4	4	4	5	5	5	6	6	6					6			2	3	5						70	4.2	Guinea
133	PI514438	5	6																															20	5.5	Guinea
134	PI514439	3	3	3	3	3	4	5							6																			40	3.8	Guinea
135	PI514440									6	6																							16.7	6	Guinea
136	PI514444							3	4																									18.2	3.5	Guinea
137	PI514446	3	3	4	4	5	5			6																								70	4.3	Guinea
138	PI514448	4	4	4	4	4																												45.5	4	Guinea
139	PI514449	5	3	3	5	5	5	3	3	5	5																							100	4.2	Guinea
140	PI514452	4	4									4																						23.1	4	Guinea
141	PI514453	4		6		4	5	6																										50	5	Guinea
142	PI514454				5						5																							20	5	Guinea
143	PI514455						6	5			5	6																						36.4	5.5	Caudatum
144	PI514456	4	4	4																														30	4	Guinea
145	PI514457				6		6																											20	6	Guinea
146	PI514458	3	4																															12.5	3.5	Caudatum
147	PI514459																																	0		Bicolor
148	PI514460																																	0		Guinea
149	PI514461	5			5																													20	5	Caudatum
150	PI514462																																	0		Guinea
151	PI514463																																	0		Caudatum
152	PI514464																																	0		Caudatum
153	PI514465	4	4	5																														23.1	4.3	Guinea
154	PI514466	4																																10	4	Guinea
155	PI514467	3	3	3	4	4	5	5								6	6																	45	4.3	Guinea
156	PI514468																																	0		Guinea
157	PI514469																																	0		Guinea
158	PI514471																																	0		Guinea
159	PI514472	3	4	4	4	4	5	5	5	5	5	6				6																		80	4.7	Guinea
160	PI514473						3	3																										20	3	Guinea
161	PI514474																																	0		Guinea
162	PI514475																																	0		Guinea
163	PI514478	3	5			3	5																											100	4	Guinea
164	BTx623																																	0		Kafir x Zera-zera
165	PI609251	4	4	4	4	4	4	4	4	4	4	4																						100	4	Caudatum
166	SC748-5	4	4	4	4																													28.6	4	Converted line originally from Bicolor
167	TAM428																																	0		Zera-Zera(belonging to the race 'caudatum' and intermediate race 'caudatum-guinea')
	SH1136(JG)																																	0
	SH1152(JG)																																	0
	PI514279 Control																																	0
	PI514282 Control																																	0
	PI514284 Control																																	0
	PI514303 Control																																	0
	BTx635																																	0
	BTx643	4																																10	4
	Green cells each are for 1 plant. No number indicates no spots developed on that plant.
